# Supplementary material for: Antarctic fungi: a bio-source alternative to produce polyunsaturated fatty acids (PUFAs)
Source: Microbiol Spectr. 2026 Jan 13;14(2):e01372-25. doi: 10.1128/spectrum.01372-25 (PMC12889145; doi:10.1128/spectrum.01372-25)
Supplement: Data Set S1 — Palmitic, stearic, oleic, linoleic, and linolenic acid composition in Antarctic fungal species. [file spectrum.01372-25-s0001.xlsx]

## Sheet: FBL 167
																																			TABLE 5.	Palmitic, stearic, oleic, linoleic, linolenic acids composition in Antarctic fungal species grown in flakes, at different condition and culture media.
			AREA	AREA	AREA	AREA	AREA	AREA																												Fungi grown on S10, S11, S15 at 10°C for 10 days, at 25°C for 10 days and at 25° for 6 days then lowering to 10°C for 4 days (25°C&10°C). Values expressed in mg/g of mycelial dry weight.
Substrate	Name	Type	16:0 Results	C 18:0 Results	C 18:1Results	C 18:2 Results	C 18:3 Results	C19:0 Results		C 16:0	C 18:0	C 18:1	C 18:2	C 18:3		C 16:0	C 18:0	C 18:1	C 18:2	C 18:3		C 16:0	C 18:0	C 18:1	C 18:2	C 18:3		C 16:0	C 18:0	C 18:1	C 18:2	C 18:3				C 16:0		C 18:0		C 18:1		C 18:2		C 18:3
S10	167_10	Sample	248.497	86.9876	359.712	287.915	24.9352	409.584		0.606706	0.21238	0.878239	0.702945	0.0608793		0.638877	0.221229	0.902966	0.743961	0.0576805		0.413041	0.147824	0.577128	0.482089	0.0399594		123.912	44.3471	173.139	144.627	11.9878		S10	167_10	126.6	3.80074	47.6	4.60023	174.2	1.501	145.9	1.80083	12.2	0.300069
S10	167_10	Sample	261.775	94.0938	387.967	310.014	22.2697	406.122		0.644571	0.231688	0.955295	0.763352	0.0548351		0.885371	0.359934	0.846954	0.963744	0.011253		0.572203	0.238297	0.541577	0.62426	0.00823571		171.661	71.4892	162.473	187.278	2.47071		S10	167_25	170.6	1.50059	67.6	5.50024	161.2	1.80057	186.5	1.10059	2.4	0.100007
S10	167_10	Sample	274.858	90.7236	361.613	316.263	23.6819	413.1		0.665355	0.219617	0.875364	0.765585	0.0573273		0.812709	0.249843	1.00214	0.832782	0.0342648		0.525285	0.166488	0.640073	0.539545	0.0239595		157.586	49.9464	192.022	161.863	7.18786		S10	167_25&10	158.999	1.9995	50.2998	0.499863	192.799	1.09935	162.499	0.899475	7.39997	0.299975
S10	167_25	Sample	373.673	139.015	339.04	421.003	4.49996	411.111		0.908935	0.338145	0.824692	1.02406	0.0109459		0.411062	0.178996	0.471884	0.592213	0.0548723		0.265941	0.120276	0.303513	0.383927	0.0380405		79.7822	36.0829	91.0538	115.178	11.4122		S11	167_10	76.6003	4.49996	35.8001	0.399974	90.7003	0.499932	114.4	1.09992	11.2	0.299994
S10	167_25	Sample	362.523	71.4793	369.444	391.045	4.88927	412.329		0.879208	0.173355	0.895994	0.948382	0.0118577		0.725979	0.354964	1.16085	0.815471	0.0222709		0.469283	0.235056	0.74081	0.528347	0.0157642		140.785	70.5167	222.243	158.504	4.72926		S11	167_25	142.2	2.00058	70.7998	0.400381	223.799	2.20086	158.999	0.700667	4.79999	0.100018
S10	167_25	Sample	351.431	230.099	332.08	372.006	4.43569	404.888		0.86797	0.568302	0.820177	0.918788	0.0109554		0.739678	0.317963	1.11973	0.852058	0.030362		0.478129	0.210921	0.714714	0.552014	0.0212928		143.439	63.2763	214.414	165.604	6.38784		S11	167_25&10	144.5	1.50058	66.6	4.70042	215.9	2.10083	166.1	0.700674	6.59999	0.300023
S10	167_25&10	Sample	323.808	107.149	438.102	360.435	14.901	414.729		0.780771	0.25836	1.05636	0.869086	0.0359294		0.541966	0.405709	0.884066	0.659004	0.0567053		0.350465	0.268156	0.565133	0.427132	0.039293		105.14	80.4467	169.54	128.14	11.7879		S15	167_10	106.2	1.5002	80.8002	0.500043	170.601	1.50036	129.2	1.50028	12	0.300023
S10	167_25&10	Sample	326.285	96.478	403.597	321.154	13.1455	406.388		0.802888	0.237403	0.99313	0.790263	0.0323472		0.792979	0.467904	1.16543	0.623119	0.0169049		0.512545	0.308724	0.743717	0.403919	0.0120976		153.764	92.6171	223.115	121.176	3.62929		S15	167_25	154.4	0.899529	92.8997	0.399666	224.6	2.09929	121.6	0.599586	3.69999	0.0999879
S10	167_25&10	Sample	346.414	102.88	387.948	340.142	13.994	405.415		0.854467	0.253764	0.956917	0.838997	0.0345177		0.716218	0.393265	1.22108	0.690177	0.0374529		0.462981	0.260038	0.779043	0.447297	0.0261379		138.894	78.0115	233.713	134.189	7.84138		S15	167_25&10	138.4	0.698737	77.8	0.299181	232.3	1.99784	133.2	1.39874	7.70001	0.19993
S11	167_10	Sample	171.849	41.0115	184.478	257.155	22.1999	411.798		0.417315	0.0995914	0.447982	0.62447	0.0539096
S11	167_10	Sample	177.976	120.834	206.81	248.126	22.1018	417.489		0.426301	0.289431	0.495367	0.59433	0.05294
S11	167_10	Sample	157.422	59.791	190.853	225.417	23.3432	404.09		0.389571	0.147965	0.472303	0.557839	0.0577674
S11	167_25	Sample	295.318	152.867	454.983	338.565	8.76422	414.374		0.712685	0.368911	1.098	0.817051	0.0211505
S11	167_25	Sample	285.812	137.853	494.725	316.354	9.57932	407.8		0.700862	0.33804	1.21315	0.775757	0.0234902
S11	167_25	Sample	307.249	143.876	470.842	343.11	8.91212	401.953		0.764389	0.357941	1.17139	0.853606	0.022172
S11	167_25&10	Sample	288.096	134.842	466.454	364.544	11.7645	411.594		0.699952	0.32761	1.13329	0.885689	0.0285827
S11	167_25&10	Sample	314.034	133.895	436.677	356.479	13.0756	412.754		0.760825	0.324394	1.05796	0.863661	0.0316789
S11	167_25&10	Sample	306.645	122.085	472.327	326.287	12.4657	404.408		0.758257	0.301885	1.16795	0.806825	0.0308244
S15	167_10	Sample	212.476	159.863	361.602	286.418	22.4261	414.252		0.512915	0.385908	0.872904	0.691411	0.0541365
S15	167_10	Sample	226.888	170.962	343.917	255.424	22.7554	406.367		0.558333	0.420708	0.84632	0.628555	0.0559972
S15	167_10	Sample	226.373	167.546	380.783	268.165	24.481	408.138		0.554649	0.410512	0.932975	0.657044	0.0599822
S15	167_25	Sample	316.221	183.396	500.764	263.944	7.37045	411.265		0.768898	0.445932	1.21762	0.641784	0.0179214
S15	167_25	Sample	344.538	194.209	485.186	263.428	6.70661	412.391		0.835466	0.470934	1.17652	0.638783	0.0162628
S15	167_25	Sample	318.182	199.989	452.742	241.865	6.79047	410.784		0.774573	0.486847	1.10214	0.588788	0.0165305
S15	167_25&10	Sample	288.102	220.825	535.198	302.507	14.9182	414.315		0.695369	0.532988	1.29177	0.730139	0.0360069
S15	167_25&10	Sample	286.354	204.355	482.902	264.965	15.9953	406.092		0.705146	0.503223	1.18914	0.652476	0.0393884
S15	167_25&10	Sample	301.485	57.8617	476.458	277.216	14.8954	402.98		0.74814	0.143585	1.18234	0.687915	0.0369632
			[pA*s]	[pA*s]	[pA*s]	[pA*s]	[pA*s]	[pA*s]
Substrate	Name	Type	16:0 Results	C 18:0 Results	C 18:1Results	C 18:2 Results	C 18:3 Results	C19:0 Results		C 16:0	C 18:0	C 18:1	C 18:2	C 18:3		C 16:0	C 18:0	C 18:1	C 18:2	C 18:3		C 16:0	C 18:0	C 18:1	C 18:2	C 18:3		C 16:0	C 18:0	C 18:1	C 18:2	C 18:3
S10	167_10	Sample	283.336	132.603	353.573	323.548	23.7181	409.927		0.691186	0.323479	0.862527	0.789282	0.0578594		0.666625	0.254475	0.914114	0.757084	0.0597507		0.430958	0.169509	0.584204	0.490578	0.0413739		129.287	50.8528	175.261	147.173	12.4122
S10	167_10	Sample	261.896	141.104	378.082	314.571	25.606	406.812		0.643777	0.346853	0.929379	0.773261	0.0629431		0.874416	0.320183	0.833582	0.955724	0.010563		0.565129	0.212369	0.533089	0.619072	0.00776428		169.539	63.7107	159.927	185.722	2.32928
S10	167_10	Sample	275.006	38.5025	393.097	293.121	24.1746	413.597		0.664912	0.0930919	0.950435	0.70871	0.0584496		0.827307	0.253455	1.0103	0.839337	0.0363343		0.534711	0.168844	0.645256	0.543785	0.0253736		160.413	50.6533	193.577	163.135	7.61209
S10	167_25	Sample	340.182	138.13	333.106	394.698	4.58488	411.129		0.827435	0.335977	0.810224	0.960035	0.0111519		0.37821	0.176105	0.468171	0.584197	0.0528027		0.244728	0.118391	0.301156	0.378742	0.0366264		73.4183	35.5173	90.3468	113.623	10.9879
S10	167_25	Sample	370.124	127.362	333.525	412.077	4.32707	412.461		0.897357	0.308785	0.808622	0.99907	0.0104909		0.740584	0.357858	1.17719	0.820577	0.0229609		0.478714	0.236943	0.751185	0.53165	0.0162357		143.614	71.083	225.356	159.495	4.87071
S10	167_25	Sample	363.169	127.646	356.476	367.053	4.06084	404.215		0.898455	0.315787	0.881899	0.908065	0.0100462		0.750633	0.351933	1.13533	0.857164	0.0324319		0.485203	0.233079	0.724617	0.555317	0.0227071		145.561	69.9237	217.385	166.595	6.81213
S10	167_25&10	Sample	342.49	91.0274	396.047	326.235	15.3435	414.694		0.825887	0.219505	0.955035	0.786689	0.0369995		0.552918	0.409323	0.895209	0.669937	0.0587752		0.357537	0.270513	0.572205	0.434205	0.0407073		107.261	81.1538	171.662	130.261	12.2122
S10	167_25&10	Sample	344.101	54.4764	415.52	357.369	14.0033	406.933		0.845598	0.133871	1.0211	0.878203	0.0344118		0.799546	0.470793	1.18102	0.627488	0.0175947		0.516786	0.310608	0.753613	0.406746	0.012569		155.036	93.1823	226.084	122.024	3.77069
S10	167_25&10	Sample	328.341	164.888	427.328	345.634	15.2299	405.141		0.810435	0.40699	1.05476	0.853118	0.0375916		0.711117	0.391103	1.20624	0.679983	0.0360735		0.459687	0.258628	0.769625	0.440703	0.0251954		137.906	77.5884	230.887	132.211	7.55863
S11	167_10	Sample	147.788	70.1532	185.489	228.735	22.7934	411.131		0.359467	0.170635	0.451168	0.556356	0.0554406
S11	167_10	Sample	164.706	72.1174	206.721	243.916	22.1624	417.617		0.394396	0.172688	0.495001	0.584066	0.0530687
S11	167_10	Sample	153.95	74.7958	185.316	247.511	20.1749	404.317		0.380766	0.184993	0.458345	0.612171	0.0498987
S11	167_25	Sample	309.164	94.2009	478.848	362.341	9.51906	414.74		0.745441	0.227132	1.15457	0.873658	0.0229519
S11	167_25	Sample	307.477	106.682	507.191	321.667	9.79677	407.622		0.754318	0.261718	1.24427	0.789131	0.0240339
S11	167_25	Sample	289.648	234.577	454.428	320.518	8.7846	401.178		0.721994	0.584722	1.13274	0.798944	0.021897
S11	167_25&10	Sample	329.687	230.062	455.335	368.835	12.7584	411.607		0.800977	0.558936	1.10624	0.896086	0.0309966
S11	167_25&10	Sample	297.249	71.8957	453.026	359.656	14.0208	412.315		0.720927	0.174371	1.09874	0.872285	0.0340052
S11	167_25&10	Sample	295.479	130.535	486.137	325.079	13.0715	404.768		0.729996	0.322493	1.20103	0.803123	0.0322938
S15	167_10	Sample	224.06	103.605	389.009	271.793	24.6247	414.906		0.540026	0.249706	0.937585	0.65507	0.0593501
S15	167_10	Sample	227.618	126.448	366.096	289.972	22.6974	406.778		0.559563	0.310854	0.899991	0.71285	0.0557981
S15	167_10	Sample	228.201	272.376	346.099	261.962	24.967	408.11		0.559166	0.667409	0.848052	0.641889	0.0611772
S15	167_25	Sample	344.627	271.894	511.17	261.221	6.86033	411.251		0.837999	0.66114	1.24297	0.635188	0.0166816
S15	167_25	Sample	330.425	237.682	464.125	271.666	7.53644	412.645		0.80075	0.575996	1.12476	0.658352	0.0182637
S15	167_25	Sample	311.828	71.9126	482.309	241.671	7.3203	410.36		0.759889	0.175243	1.17533	0.588925	0.0178387
S15	167_25&10	Sample	299.287	153.809	494.512	288.782	15.4015	414.367		0.722275	0.371192	1.19342	0.696925	0.0371689
S15	167_25&10	Sample	299.961	163.143	517.655	261.446	13.7856	406.899		0.737189	0.400943	1.2722	0.642533	0.0338797
S15	167_25&10	Sample	270.3	160.913	462.523	280.971	14.9099	401.106		0.673887	0.401173	1.15312	0.700492	0.037172

## Sheet: FBL 175
																																			TABLE 5.	Palmitic, stearic, oleic, linoleic, linolenic acids composition in Antarctic fungal species grown in flakes, at different condition and culture media.
			AREA	AREA	AREA	AREA	AREA	AREA																												Fungi grown on S10, S11, S15 at 10°C for 10 days, at 25°C for 10 days and at 25° for 6 days then lowering to 10°C for 4 days (25°C&10°C). Values expressed in mg/g of mycelial dry weight.
Substrate	Name	Type	16:0 Results	C 18:0 Results	C 18:1Results	C 18:2 Results	C 18:3 Results	C19:0 Results		C 16:0	C 18:0	C 18:1	C 18:2	C 18:3		C 16:0	C 18:0	C 18:1	C 18:2	C 18:3		C 16:0	C 18:0	C 18:1	C 18:2	C 18:3		C 16:0	C 18:0	C 18:1	C 18:2	C 18:3				C 16:0		C 18:0		C 18:1		C 18:2		C 18:3
S10	175_10	Sample	137.195	39.4838	170.992	129.767	160.187	417.539		0.328579	0.0945632	0.409524	0.310789	0.383645		0.314707	0.0991502	0.42526	0.300541	0.360566		0.203724	0.0681953	0.273919	0.195252	0.246919		61.1172	20.4586	82.1757	58.5757	74.0757		S10	175_10	61.4	0.4	20.6	0.2	83.213	1.46685	59	0.6	74.5	0.6
S10	175_10	Sample	123.689	41.1037	188.003	117.372	143.602	415.755		0.297504	0.0988651	0.452196	0.282311	0.3454		0.427283	0.203076	0.430549	0.788541	0.0704829		0.276414	0.135983	0.277276	0.510926	0.0487071		82.9243	40.795	83.1828	153.278	14.6121		S10	175_25	82.5	0.6	40.3	0.7	82.9	0.4	152.5	1.1	14.4	0.3
S10	175_10	Sample	132.302	43.2727	172.247	128.344	146.702	415.995		0.318038	0.104022	0.414059	0.308522	0.352653		0.444798	0.152809	0.310619	0.725752	0.242082		0.287724	0.103195	0.201155	0.47031	0.16596		86.3172	30.9586	60.3464	141.093	49.7879		S10	175_25&10	86.6	0.4	31.1	0.2	60.7	0.5	141.8	1	50	0.3
S10	175_25	Sample	169.109	87.3056	168.973	339.799	29.8626	415.644		0.40686	0.210049	0.406534	0.817524	0.0718467		0.330862	0.143099	0.43953	0.545761	0.265237		0.214155	0.0968619	0.282977	0.353879	0.181781		64.2464	29.0586	84.8931	106.164	54.5343		S11	175_10	64.6	0.5	29.2	0.2	84.9147	0.0306262	106.8	0.9	55.1	0.8
S10	175_25	Sample	187.502	86.8331	180.627	335.175	30.7887	417.856		0.448724	0.207806	0.432271	0.802131	0.0736824		0.572245	0.417973	0.505944	0.598587	0.063047		0.370017	0.276155	0.325131	0.38805	0.0436262		111.005	82.8464	97.5393	116.415	13.0879		S11	175_25	111.5	0.7	83.2	0.5	98.6	1.5	117.9	2.1	13.3	0.3
S10	175_25	Sample	178.597	80.1816	189.732	312.547	27.6191	418.982		0.426265	0.191372	0.452841	0.745967	0.0659194		0.428724	0.162431	0.581834	0.726075	0.240737		0.277345	0.109471	0.3733	0.470519	0.16504		83.2035	32.8414	111.99	141.156	49.5121		S11	175_25&10	82.225	1.38386	32.7	0.2	111	1.4	139.6	2.2	49.3	0.3
S10	175_25&10	Sample	178.465	60.3038	124.649	284.7	104.411	417.497		0.427465	0.144441	0.298563	0.681921	0.250088		0.44826	0.309335	0.32517	0.277717	0.307107		0.28996	0.205293	0.210391	0.180488	0.210391		86.9879	61.5879	63.1172	54.1464	63.1172		S15	175_10	87.2	0.3	61.8	0.3	63.4	0.4	54.5	0.5	63.4	0.4
S10	175_25&10	Sample	195.358	64.8908	125.976	312.628	94.0764	415.653		0.470003	0.156118	0.303081	0.752137	0.226334		0.745747	0.513361	0.861313	0.839644	0.119266		0.482047	0.338374	0.55069	0.543983	0.0820404		144.614	101.512	165.207	163.195	24.6121		S15	175_25	143.2	2	101.3	0.3	164.5	1	162.7	0.7	24.4	0.3
S10	175_25&10	Sample	181.719	65.6573	137.337	309.098	103.902	415.903		0.436926	0.157867	0.330214	0.743197	0.249824		0.724774	0.421251	0.800653	0.771577	0.278955		0.468505	0.278293	0.512188	0.499953	0.191155		140.551	83.4879	153.656	149.986	57.3464		S15	175_25&10	141.4	1.2	83.7	0.3	155	1.9	151.4	2	57.7	0.5
S11	175_10	Sample	144.006	55.8433	175.777	221.65	110.627	413		0.348683	0.135214	0.42561	0.536684	0.267863
S11	175_10	Sample	131.712	61.2056	183.948	217.986	116.236	417.075		0.3158	0.14675	0.441043	0.522653	0.278692
S11	175_10	Sample	134.365	60.3365	185.078	236.682	102.034	409.523		0.328102	0.147334	0.451937	0.577946	0.249155
S11	175_25	Sample	251.335	165.667	197.498	244.281	26.8535	415.952		0.60424	0.398283	0.47481	0.587283	0.0645592
S11	175_25	Sample	234.583	182.305	214.008	238.915	27.2885	416.031		0.563858	0.438201	0.514404	0.574273	0.0655926
S11	175_25	Sample	227.696	173.245	219.389	263.209	24.4818	415.022		0.548636	0.417435	0.528619	0.634204	0.0589892
S11	175_25&10	Sample	177.426	70.1224	226.786	284.925	94.2464	415.265		0.42726	0.168862	0.546123	0.686129	0.226955
S11	175_25&10	Sample	181.944	64.1683	253.251	313.397	106.63	418.699		0.434546	0.153256	0.604853	0.748501	0.254669
S11	175_25&10	Sample	175.374	68.2596	245.693	307.297	99.4245	413.259		0.424367	0.165174	0.594525	0.743594	0.240586
S15	175_10	Sample	177.489	133.116	127.125	120.351	121.108	417.287		0.425339	0.319002	0.304645	0.288414	0.290227
S15	175_10	Sample	195.253	131.463	140.198	117.768	127.153	415.137		0.470334	0.316675	0.337716	0.283686	0.306291
S15	175_10	Sample	187.11	121.791	138.799	108.76	135.321	416.626		0.449108	0.292326	0.333149	0.26105	0.324802
S15	175_25	Sample	310.854	198.845	350.058	330.808	52.1468	410		0.758181	0.484988	0.853799	0.806849	0.127187
S15	175_25	Sample	303.92	216.207	378.968	367.874	48.0787	415.979		0.730614	0.519754	0.911026	0.884358	0.11558
S15	175_25	Sample	309.108	221.096	338.294	341.85	47.5081	413		0.748445	0.535341	0.819113	0.827724	0.115032
S15	175_25&10	Sample	305.796	185.579	324.594	340.128	122.681	417.542		0.732373	0.444456	0.777394	0.814597	0.293818
S15	175_25&10	Sample	314.286	170.541	353.646	318.239	109.019	415.3		0.756768	0.410646	0.851543	0.766287	0.262507
S15	175_25&10	Sample	279.903	166.938	315.787	299.784	114.604	408.51		0.68518	0.408651	0.773021	0.733846	0.280541
			[pA*s]	[pA*s]	[pA*s]	[pA*s]	[pA*s]	[pA*s]
Substrate	Name	Type	16:0 Results	C 18:0 Results	C 18:1Results	C 18:2 Results	C 18:3 Results	C19:0 Results		C 16:0	C 18:0	C 18:1	C 18:2	C 18:3		C 16:0	C 18:0	C 18:1	C 18:2	C 18:3		C 16:0	C 18:0	C 18:1	C 18:2	C 18:3		C 16:0	C 18:0	C 18:1	C 18:2	C 18:3
S10	175_10	Sample	137.313	41.3086	189.129	122.135	147.49	418.782		0.327887	0.0986401	0.451618	0.291644	0.352188		0.317627	0.100596	0.436154	0.304913	0.364706		0.205609	0.0691381	0.280834	0.198081	0.249748		61.6828	20.7414	84.2502	59.4243	74.9243
S10	175_10	Sample	129.455	44.043	175.951	132.75	146.207	414.201		0.312541	0.106332	0.424795	0.320496	0.352986		0.422902	0.198017	0.427578	0.780524	0.0684131		0.273586	0.132683	0.275391	0.505741	0.0472929		82.0757	39.805	82.6172	151.722	14.1879
S10	175_10	Sample	129.963	40.2692	179.707	125.864	161.778	415.942		0.312454	0.0968143	0.432048	0.3026	0.388942		0.447718	0.154254	0.314333	0.733039	0.244152		0.289609	0.104138	0.203512	0.475024	0.167374		86.8828	31.2414	61.0536	142.507	50.2121
S10	175_25	Sample	182.456	78.4831	190.397	332.008	26.8102	418.661		0.435807	0.187462	0.454776	0.793023	0.0640379		0.334512	0.144544	0.439758	0.55232	0.270756		0.216512	0.0978047	0.283121	0.358121	0.185552		64.9536	29.3414	84.9364	107.436	55.6657
S10	175_25	Sample	166.249	83.8202	173.05	339.652	29.1669	417.298		0.398393	0.200864	0.414692	0.81393	0.0698946		0.577355	0.421587	0.517085	0.613891	0.0651167		0.373317	0.278512	0.332202	0.39795	0.0450404		111.995	83.5536	99.6607	119.385	13.5121
S10	175_25	Sample	181.694	86.0262	172.812	307.19	29.8178	418.162		0.434507	0.205725	0.413265	0.73462	0.0713069		0.418621	0.160985	0.571436	0.710043	0.238667		0.270821	0.108529	0.3667	0.460148	0.163626		81.2464	32.5586	110.01	138.044	49.0879
S10	175_25&10	Sample	180.159	60.7147	134.439	303.664	95.2568	417.744		0.431267	0.14534	0.321821	0.726914	0.228027		0.450451	0.311503	0.328141	0.28136	0.309866		0.291374	0.206707	0.212276	0.182845	0.212276		87.4121	62.0121	63.6828	54.8536	63.6828
S10	175_25&10	Sample	185.347	65.7506	122.674	291.77	105.562	415.927		0.445624	0.158082	0.29494	0.701492	0.253798		0.731145	0.511193	0.853886	0.834542	0.117196		0.472619	0.33696	0.545976	0.540683	0.0806262		141.786	101.088	163.793	162.205	24.1879
S10	175_25&10	Sample	193.988	66.2935	135.731	320.653	104.274	416.049		0.466264	0.159341	0.326237	0.770711	0.250629		0.733534	0.423419	0.814764	0.786152	0.282405		0.474162	0.279707	0.521145	0.509381	0.193512		142.249	83.9121	156.344	152.814	58.0536
S11	175_10	Sample	141.273	56.2429	175.966	238.801	113.666	413		0.342066	0.136181	0.426068	0.578211	0.275219
S11	175_10	Sample	139.431	62.3704	196.521	232.767	106.618	420.707		0.33142	0.148251	0.467122	0.553275	0.253425
S11	175_10	Sample	138.276	62.5083	178.509	220.149	118.825	418.954		0.33005	0.149201	0.426083	0.525474	0.283622
S11	175_25	Sample	240.514	184.729	223.494	240.252	26.1534	414.203		0.580665	0.445986	0.539574	0.580033	0.0631415
S11	175_25	Sample	250.991	170.3	219.4	263.143	26.1932	417.295		0.601472	0.408105	0.525768	0.630592	0.062769
S11	175_25	Sample	228.461	170.607	201.866	262.16	28.8478	415.437		0.549928	0.410668	0.485912	0.631047	0.0694395
S11	175_25&10	Sample	165.386	66.7196	248.09	312.193	102.456	414.658		0.398849	0.160903	0.5983	0.752893	0.247085
S11	175_25&10	Sample	174.394	64.2331	242.64	290.389	93.4818	418.901		0.416314	0.153337	0.579231	0.693217	0.22316
S11	175_25&10	Sample	182.486	69.8619	222.269	283.239	101.763	414.081		0.440701	0.168716	0.536777	0.684018	0.245756
S15	175_10	Sample	190.811	134.103	145.451	110.987	120.889	417.492		0.457042	0.321211	0.348393	0.265842	0.289559
S15	175_10	Sample	186.581	132.791	131.098	120.029	131.629	415.182		0.449395	0.319839	0.315759	0.289099	0.31704
S15	175_10	Sample	185.266	122.199	133.364	120.4	134.5	416.409		0.444915	0.293458	0.320271	0.28914	0.322999
S15	175_25	Sample	301.965	217.233	341.793	346.914	46.8416	410		0.736501	0.529837	0.833641	0.846132	0.114248
S15	175_25	Sample	318.392	201.284	341.472	362.785	46.8633	416.259		0.764888	0.483554	0.820335	0.871537	0.112582
S15	175_25	Sample	285.816	214.837	374.872	324.601	51.5257	413		0.692048	0.520187	0.907681	0.785959	0.12476
S15	175_25&10	Sample	307.416	171.041	319.286	311.558	119.67	417.654		0.736053	0.409528	0.764475	0.74597	0.286528
S15	175_25&10	Sample	316.734	171.635	346.874	329.327	123.145	415.748		0.761841	0.412834	0.834335	0.792131	0.296202
S15	175_25&10	Sample	290.537	185.184	349.567	339.178	109.352	413.453		0.702708	0.447896	0.845481	0.820354	0.264484

## Sheet: FBL 181
																																			TABLE 5.	Palmitic, stearic, oleic, linoleic, linolenic acids composition in Antarctic fungal species grown in flakes, at different condition and culture media.
			AREA	AREA	AREA	AREA	AREA	AREA																												Fungi grown on S10, S11, S15 at 10°C for 10 days, at 25°C for 10 days and at 25° for 6 days then lowering to 10°C for 4 days (25°C&10°C). Values expressed in mg/g of mycelial dry weight.
Substrate	Name	Type	16:0 Results	C 18:0 Results	C 18:1Results	C 18:2 Results	C 18:3 Results	C19:0 Results		C 16:0	C 18:0	C 18:1	C 18:2	C 18:3		C 16:0	C 18:0	C 18:1	C 18:2	C 18:3		C 16:0	C 18:0	C 18:1	C 18:2	C 18:3		C 16:0	C 18:0	C 18:1	C 18:2	C 18:3				C 16:0		C 18:0		C 18:1		C 18:2		C 18:3
S10	181_10	Sample	65.3076	44.4434	188.125	144.732	12.3164	409.736		0.15939	0.108469	0.459136	0.353233	0.0300594		0.151577	0.102216	0.469745	0.358556	0.0288986		0.0983905	0.0701953	0.302155	0.232781	0.0202929		29.5172	21.0586	90.6464	69.8343	6.08787		S10	181_10	29.8	0.4	21.2	0.2	91	0.5	70.4	0.8	6.3	0.3
S10	181_10	Sample	62.243	40.4052	207.584	158.719	12.1231	414.264		0.15025	0.0975349	0.501091	0.383134	0.0292642		0.346865	0.257446	0.994375	0.448218	0.0137758		0.224488	0.171448	0.635148	0.290781	0.00995956		67.3464	51.4343	190.544	87.2343	2.98787		S10	181_25	67.7	0.5	52	0.8	192.1	2.2	87.8	0.8	3.2	0.3
S10	181_10	Sample	60.2513	41.7941	186.454	140.898	11.3666	415.26		0.145093	0.100646	0.449007	0.339301	0.0273723		0.295972	0.26328	0.703996	0.599503	0.0176785		0.191626	0.175252	0.450838	0.388643	0.0126262		57.4879	52.5757	135.251	116.593	3.78787		S10	181_25&10	57.7	0.3	53	0.6	136.1	1.2	117.3	1	4	0.3
S10	181_25	Sample	144.631	100.547	408.163	179.505	5.34339	408.838		0.353761	0.245933	0.998347	0.439062	0.0130697		0.2118	0.147972	0.351095	0.439833	0.0301356		0.137276	0.10004	0.226845	0.285357	0.0211381		41.1828	30.0121	68.0536	85.6071	6.34142		S11	181_10	40.9	0.4	29.8	0.3	67.7	0.5	84.9	1	6.2	0.2
S10	181_25	Sample	146.957	103.647	430.277	174.424	5.88521	409.497		0.358871	0.253109	1.05075	0.425946	0.0143718		0.442165	0.292295	0.806117	0.552835	0.00930162		0.286024	0.194179	0.515657	0.358455	0.00690237		85.8071	58.2536	154.697	107.536	2.07071		S11	181_25	85.1	1	57.9	0.5	153	2.4	106.9	0.9	2	0.1
S10	181_25	Sample	135.91	113.256	387.069	198.768	5.75441	414.406		0.327963	0.273298	0.934034	0.479647	0.0138859		0.372676	0.189603	0.957587	0.701319	0.0115387		0.241155	0.127195	0.611798	0.454505	0.00843096		72.3464	38.1586	183.539	136.351	2.52929		S11	181_25&10	72.7	0.5	38.3	0.2	184.6	1.5	137.2	1.2	2.6	0.1
S10	181_25&10	Sample	115.694	114.128	269.731	263.045	7.22651	409.835		0.282294	0.278472	0.658145	0.64183	0.0176327		0.457792	0.180043	0.347317	0.31321	0.0313378		0.296114	0.12096	0.224448	0.203448	0.0219596		88.8343	36.2879	67.3343	61.0343	6.58787		S15	181_10	89.4	0.8	36.5	0.3	67.9	0.8	61.6	0.8	6.8	0.3
S10	181_25&10	Sample	122.17	103.321	296.118	242.603	6.97925	414.005		0.295092	0.249564	0.715253	0.585991	0.0168579		0.743645	0.267828	0.689647	0.422829	0.00344762		0.48069	0.178219	0.441731	0.274357	0.00290237		144.207	53.4657	132.519	82.3071	0.870711		S15	181_25	143.5	1	52.9	0.800016	131.6	1.3	81.6	1	0.8	0.1
S10	181_25&10	Sample	128.947	108.714	306.701	236.98	7.70079	415.252		0.310528	0.261802	0.738589	0.570689	0.0185449		0.473655	0.177101	0.682974	0.59206	0.0109672		0.306357	0.11904	0.437495	0.383828	0.00804044		91.9071	35.7121	131.249	115.149	2.41213		S15	181_25&10	91.2	1	35.5	0.3	130.4	1.2	114.3	1.2	2.2	0.3
S11	181_10	Sample	85.9182	64.6481	154.222	187.795	11.8379	413		0.208034	0.156533	0.373418	0.45471	0.0286631
S11	181_10	Sample	90.2059	58.1905	138.472	183.267	12.0897	406.363		0.221983	0.143198	0.34076	0.450994	0.0297509
S11	181_10	Sample	83.8559	58.8699	138.455	168.951	13.0624	408.294		0.205381	0.144185	0.339106	0.413797	0.0319927
S11	181_25	Sample	180.075	127.183	337.234	213.905	3.59892	411.303		0.437816	0.309219	0.819916	0.520067	0.00875004
S11	181_25	Sample	184.584	115.637	309.029	233.299	4.00076	408.537		0.451816	0.283052	0.756427	0.571059	0.0097929
S11	181_25	Sample	181.573	118.294	349.964	235.819	3.89109	415.63		0.436862	0.284614	0.842009	0.567379	0.00936192
S11	181_25&10	Sample	147.414	72.6592	403.621	271.665	4.60415	409.261		0.360196	0.177538	0.986219	0.663793	0.0112499
S11	181_25&10	Sample	151.091	80.9859	369.775	310.429	4.63578	414.205		0.364773	0.195521	0.892732	0.749456	0.011192
S11	181_25&10	Sample	163.408	81.3799	413.16	287.15	5.06123	415.732		0.393061	0.195751	0.993811	0.690709	0.0121742
S15	181_10	Sample	196.023	70.4742	150.377	136.995	13.31	408.234		0.480174	0.172632	0.36836	0.335579	0.0326039
S15	181_10	Sample	177.404	77.7588	133.145	121.647	12.8939	406.441		0.43648	0.191316	0.327587	0.299298	0.0317238
S15	181_10	Sample	189.255	73.0055	143.377	126.282	12.3011	414.377		0.456723	0.176181	0.346005	0.304752	0.0296858
S15	181_25	Sample	302.737	108.024	273.94	182.384	1.49538	410		0.738382	0.263473	0.668146	0.444838	0.00364727
S15	181_25	Sample	292.41	115.462	299.366	163.796	1.33017	408.116		0.716487	0.282914	0.733533	0.401348	0.0032593
S15	181_25	Sample	320.515	106.181	275.579	174.41	1.41918	413		0.776066	0.257096	0.667262	0.4223	0.00343628
S15	181_25&10	Sample	202.791	70.7326	295.078	227.359	4.74516	408.25		0.496732	0.173258	0.722787	0.556912	0.0116232
S15	181_25&10	Sample	184.894	69.5051	263.72	247.725	4.429	406.997		0.454287	0.170775	0.647966	0.608665	0.0108821
S15	181_25&10	Sample	192.154	76.5714	277.292	249.666	4.25086	408.884		0.469947	0.187269	0.678168	0.610605	0.0103962
			[pA*s]	[pA*s]	[pA*s]	[pA*s]	[pA*s]	[pA*s]
Substrate	Name	Type	16:0 Results	C 18:0 Results	C 18:1Results	C 18:2 Results	C 18:3 Results	C19:0 Results		C 16:0	C 18:0	C 18:1	C 18:2	C 18:3		C 16:0	C 18:0	C 18:1	C 18:2	C 18:3		C 16:0	C 18:0	C 18:1	C 18:2	C 18:3		C 16:0	C 18:0	C 18:1	C 18:2	C 18:3
S10	181_10	Sample	60.5787	44.8742	186.478	157.463	12.9323	409.178		0.14805	0.109669	0.455739	0.384827	0.0316056		0.154498	0.103662	0.473458	0.364386	0.0309684		0.100276	0.0711381	0.304512	0.236552	0.0217071		30.0828	21.3414	91.3536	70.9657	6.51213
S10	181_10	Sample	62.6509	41.7908	208.661	149.35	13.3899	414.485		0.151154	0.100826	0.503423	0.360328	0.0323048		0.350515	0.263228	1.01071	0.454048	0.0158455		0.226845	0.175219	0.645519	0.294552	0.0113738		68.0536	52.5657	193.656	88.3657	3.41213
S10	181_10	Sample	66.8108	40.8658	187.559	141.521	11.7911	406.664		0.16429	0.10049	0.461213	0.348004	0.0289946		0.298162	0.267616	0.712908	0.606791	0.0197482		0.19304	0.178081	0.456495	0.393357	0.0140404		57.9121	53.4243	136.949	118.007	4.21213
S10	181_25	Sample	148.273	110.668	426.212	179.872	6.22905	414.873		0.357394	0.266752	1.02733	0.43356	0.0150144		0.208879	0.145804	0.347381	0.432546	0.0287558		0.135391	0.0986262	0.224488	0.280643	0.0201953		40.6172	29.5879	67.3464	84.1929	6.05858
S10	181_25	Sample	141.775	102.33	390.458	184.86	6.47601	411.618		0.344435	0.248605	0.948594	0.449105	0.0157331		0.434864	0.288682	0.788293	0.546276	0.00861172		0.28131	0.191821	0.504343	0.354212	0.00643096		84.3929	57.5464	151.303	106.264	1.92929
S10	181_25	Sample	142.885	112.083	431.545	195.903	6.8596	408.574		0.349717	0.274327	1.05622	0.47948	0.0167891		0.376327	0.191048	0.968728	0.710064	0.0122286		0.243512	0.128138	0.618869	0.460162	0.00890237		73.0536	38.4414	185.661	138.049	2.67071
S10	181_25&10	Sample	120.418	117.177	278.75	266.336	8.60202	414.331		0.290632	0.282809	0.67277	0.642809	0.0207612		0.463633	0.182211	0.353259	0.31904	0.0334075		0.299886	0.122374	0.228219	0.207219	0.0233738		89.9657	36.7121	68.4657	62.1657	7.01213
S10	181_25&10	Sample	118.655	105.361	292.657	240.648	8.15976	409.505		0.289753	0.257288	0.714661	0.587655	0.0199259		0.736345	0.262046	0.679992	0.415541	0.00275772		0.475976	0.174448	0.435603	0.269643	0.00243096		142.793	52.3343	130.681	80.8929	0.729289
S10	181_25&10	Sample	130.165	108.885	311.34	244.462	7.69032	414.406		0.314101	0.26275	0.751293	0.589908	0.0185574		0.466354	0.174933	0.674061	0.583315	0.00889748		0.301643	0.117626	0.431838	0.378172	0.00662623		90.4929	35.2879	129.551	113.451	1.98787
S11	181_10	Sample	81.756	60.4683	151.503	171.526	11.6841	413		0.197956	0.146412	0.366834	0.415318	0.0282909
S11	181_10	Sample	85.9297	62.4702	132.703	170.353	11.2616	406.924		0.211169	0.153518	0.326112	0.418635	0.027675
S11	181_10	Sample	88.8315	56.1469	142.611	189.367	12.375	408.397		0.217513	0.137481	0.349197	0.463684	0.0303014
S11	181_25	Sample	177.269	124.936	341.486	208.967	3.39171	411.522		0.430764	0.303596	0.829811	0.507791	0.00824186
S11	181_25	Sample	186.616	110.952	301.233	233.72	3.48382	408.01		0.45738	0.271934	0.738297	0.572828	0.00853857
S11	181_25	Sample	172.441	120.295	329.921	231.14	3.74932	414.074		0.416449	0.290515	0.796769	0.558211	0.00905472
S11	181_25&10	Sample	148.657	79.3933	420.962	303.392	5.15337	408.906		0.363547	0.194161	1.02948	0.741962	0.0126028
S11	181_25&10	Sample	150.997	81.3018	380.239	293.788	5.17578	409.17		0.369032	0.198699	0.929294	0.71801	0.0126495
S11	181_25&10	Sample	164.546	74.8364	393.267	278.208	4.74606	415.099		0.396401	0.180285	0.947405	0.67022	0.0114336
S15	181_10	Sample	199.41	72.6064	149.268	128.053	14.1849	409.423		0.487051	0.177338	0.36458	0.312764	0.034646
S15	181_10	Sample	185.868	79.9029	151.054	139.964	12.9499	414.507		0.448407	0.192766	0.364419	0.337663	0.0312417
S15	181_10	Sample	188.81	73.1831	137.129	127.144	14.234	414.566		0.45544	0.17653	0.330778	0.306693	0.0343348
S15	181_25	Sample	312.129	112.249	260.078	163.534	1.15687	410		0.761289	0.273777	0.634338	0.398864	0.00282162
S15	181_25	Sample	284.398	100.469	284.726	164.365	1.06477	408.549		0.696117	0.245916	0.696921	0.402314	0.00260623
S15	181_25	Sample	310.422	110.042	292.7	183.969	1.17511	413		0.751628	0.266444	0.708717	0.445446	0.00284529
S15	181_25&10	Sample	195.597	72.4869	296.576	231.746	3.46559	412.026		0.47472	0.175928	0.7198	0.562456	0.0084111
S15	181_25&10	Sample	197.667	75.2804	265.913	229.928	3.71588	409.049		0.483236	0.184038	0.650077	0.562103	0.00908419
S15	181_25&10	Sample	182.859	68.3304	270.41	259.251	3.81263	414.545		0.441107	0.164833	0.652306	0.625387	0.00919716

## Sheet: FBL 167 bioreactor
																																			TABLE 6	Palmitic, stearic, oleic, linoleic, linolenic acids composition in Antarctic fungal species grown in bioreactor at different condition and culture media.
			AREA	AREA	AREA	AREA	AREA	AREA																												Fungi grown on S10, S11, S15 at temperature of 25 °C for 5 days and then cooled at 10 °C for other 3 days (25°C&10°C). Values expressed in mg/g of mycelial dry weight.
Substrate	Name	Type	16:0 Results	C 18:0 Results	C 18:1Results	C 18:2 Results	C 18:3 Results	C19:0 Results		C 16:0	C 18:0	C 18:1	C 18:2	C 18:3		C 16:0	C 18:0	C 18:1	C 18:2	C 18:3		C 16:0	C 18:0	C 18:1	C 18:2	C 18:3		C 16:0	C 18:0	C 18:1	C 18:2	C 18:3				C 16:0		C 18:0		C 18:1		C 18:2		C 18:3
S10	167_25&10	Sample	296.11	137.796	387.234	340.842	32.9638	409.23		0.723578	0.336721	0.94625	0.832887	0.0805508		0.68797	0.326498	0.936273	0.815565	0.077884		0.444741	0.216488	0.598269	0.528407	0.0537643		133.422	64.9464	179.481	158.522	16.1293		S10	167_25&10	134.2	1.1	65.3	0.5	180.4	1.3	159.3	1.1	16.2	0.1
S10	167_25&10	Sample	281.097	137.793	404.802	349.043	33.1049	414.12		0.678782	0.332737	0.977499	0.842855	0.0799404		0.613403	0.433913	1.09687	0.870536	0.0595485		0.396593	0.286552	0.700202	0.563966	0.0412357		118.978	85.9657	210.061	169.19	12.3707		S11	167_25&10	118.2	1.1	85.4	0.8	209	1.5	168.2	1.4	12.3	0.1
S10	167_25&10	Sample	275.562	129.142	368.668	321.133	30.4745	416.54		0.66155	0.310035	0.885071	0.770953	0.073161		0.575947	0.423894	1.11433	0.71796	0.0498755		0.372407	0.280017	0.711286	0.465269	0.0346262		111.722	84.005	213.386	139.581	10.3879		S15	167_25&10	112.5	1.1	84.5	0.7	214.8	2	140.5	1.3	10.6	0.3
S11	167_25&10	Sample	253.28	243.141	450.994	344.258	25.4322	416.24		0.608494	0.584137	1.0835	0.827066	0.0610999
S11	167_25&10	Sample	261.932	231.897	435.104	382.876	25.366	414.5		0.631922	0.559462	1.04971	0.923706	0.0611966
S11	167_25&10	Sample	250.971	66.1706	484.292	360.199	23.578	418.43		0.599793	0.15814	1.1574	0.860836	0.0563488
S15	167_25&10	Sample	250.969	180.729	448.832	285.084	19.9863	417.15		0.601627	0.433247	1.07595	0.683408	0.0479116
S15	167_25&10	Sample	227.666	181.113	452.101	298.415	20.2918	415.34		0.548144	0.43606	1.08851	0.718482	0.0488558
S15	167_25&10	Sample	240.922	167.697	491.178	313.406	22.0301	416.77		0.57807	0.402374	1.17853	0.751989	0.0528591
			[pA*s]	[pA*s]	[pA*s]	[pA*s]	[pA*s]	[pA*s]
Substrate	Name	Type	16:0 Results	C 18:0 Results	C 18:1Results	C 18:2 Results	C 18:3 Results	C19:0 Results		C 16:0	C 18:0	C 18:1	C 18:2	C 18:3		C 16:0	C 18:0	C 18:1	C 18:2	C 18:3		C 16:0	C 18:0	C 18:1	C 18:2	C 18:3		C 16:0	C 18:0	C 18:1	C 18:2	C 18:3
S10	167_25&10	Sample	278.491	123.548	397.534	355.244	32.7958	407.51		0.683397	0.303177	0.97552	0.871742	0.0804786		0.696	0.330112	0.945928	0.823581	0.078574		0.449926	0.218845	0.604397	0.533593	0.0542357		134.978	65.6536	181.319	160.078	16.2707
S10	167_25&10	Sample	278.805	214.259	364.369	335.212	30.4035	408.88		0.681874	0.524013	0.891139	0.81983	0.0743579		0.605372	0.428132	1.08573	0.860333	0.0588585		0.391407	0.282781	0.693131	0.557367	0.0407643		117.422	84.8343	207.939	167.21	12.2293
S10	167_25&10	Sample	298.242	67.323	400.745	321.533	33.3782	412.66		0.72273	0.163144	0.971126	0.779171	0.0808854		0.583978	0.428953	1.12918	0.727433	0.0519452		0.377593	0.283317	0.720714	0.471397	0.0360404		113.278	84.995	216.214	141.419	10.8121
S11	167_25&10	Sample	252.147	185.322	465.447	369.646	24.7556	418.44		0.602588	0.442888	1.11234	0.883391	0.0591617
S11	167_25&10	Sample	239.736	168.55	423.804	336.755	23.041	414.27		0.578694	0.40686	1.02301	0.812888	0.0556184
S11	167_25&10	Sample	265.444	181.739	469.072	369.928	25.8386	418.13		0.634836	0.434647	1.12183	0.88472	0.0617956
S15	167_25&10	Sample	232.965	89.3198	496.786	314.48	20.5473	417.57		0.557906	0.213904	1.18971	0.753119	0.0492068
S15	167_25&10	Sample	246.538	283.453	447.681	311.259	21.9602	415.56		0.593268	0.682099	1.07729	0.749011	0.0528449
S15	167_25&10	Sample	247.242	160.857	461.163	279.924	22.1347	411.55		0.600759	0.390855	1.12055	0.68017	0.0537839

## Sheet: FBL 175bioreactor
																																			TABLE 6	Palmitic, stearic, oleic, linoleic, linolenic acids composition in Antarctic fungal species grown in bioreactor at different condition and culture media.
			AREA	AREA	AREA	AREA	AREA	AREA																												Fungi grown on S10, S11, S15 at temperature of 25 °C for 5 days and then cooled at 10 °C for other 3 days (25°C&10°C). Values expressed in mg/g of mycelial dry weight.
Substrate	Name	Type	16:0 Results	C 18:0 Results	C 18:1Results	C 18:2 Results	C 18:3 Results	C19:0 Results		C 16:0	C 18:0	C 18:1	C 18:2	C 18:3		C 16:0	C 18:0	C 18:1	C 18:2	C 18:3		C 16:0	C 18:0	C 18:1	C 18:2	C 18:3		C 16:0	C 18:0	C 18:1	C 18:2	C 18:3				C 16:0		C 18:0		C 18:1		C 18:2		C 18:3
S10	175_25&10	Sample	126.755	45.8042	156.913	356.13	128.772	415.69		0.304927	0.110188	0.377476	0.856719	0.309778		0.287347	0.107987	0.385936	0.860422	0.309689		0.186057	0.0739596	0.24896	0.557424	0.212155		55.8172	22.1879	74.6879	167.227	63.6464		S10	175_25&10	56.1	0.4	22.4	0.3	74.9	0.3	168.5	1.8	64	0.5
S10	175_25&10	Sample	118.431	47.1041	170.408	340.709	135.812	418.61		0.282916	0.112525	0.407082	0.813904	0.324436		0.412766	0.184766	0.491532	0.714036	0.245615		0.26704	0.12404	0.315983	0.462731	0.168374		80.1121	37.2121	94.795	138.819	50.5121		S11	175_25&10	79.9	0.3	37	0.3	94.3	0.7	137.9	1.3	50.3	0.3
S10	175_25&10	Sample	111.639	41.2235	151.969	370.768	120.049	407.15		0.274197	0.101249	0.37325	0.910641	0.294852		0.445288	0.491087	0.890786	0.81937	0.321574		0.28804	0.323845	0.569397	0.530869	0.220276		86.4121	97.1536	170.819	159.261	66.0828		S15	175_25&10	86.2	0.3	96.8	0.5	169.9	1.3	158.2	1.5	65.8	0.4
S11	175_25&10	Sample	172.049	72.4693	218.334	295.257	109.454	420.02		0.409621	0.172538	0.519818	0.70296	0.260592
S11	175_25&10	Sample	161.819	79.2334	196.04	306.992	99.761	408.07		0.396547	0.194166	0.480407	0.752303	0.24447
S11	175_25&10	Sample	179.986	78.1353	197.58	286.077	96.5397	416.51		0.432129	0.187595	0.47437	0.686844	0.231782
S15	175_25&10	Sample	175.225	216.376	379.003	357.56	140.494	414.29		0.422952	0.522281	0.914826	0.863068	0.339119
S15	175_25&10	Sample	184.549	203.333	350.18	328.633	125.835	417.29		0.442256	0.487269	0.839176	0.78754	0.301554
S15	175_25&10	Sample	191.364	188.54	373.394	328.323	131.755	406.59		0.470656	0.463711	0.918356	0.807503	0.32405
			[pA*s]	[pA*s]	[pA*s]	[pA*s]	[pA*s]	[pA*s]
Substrate	Name	Type	16:0 Results	C 18:0 Results	C 18:1Results	C 18:2 Results	C 18:3 Results	C19:0 Results		C 16:0	C 18:0	C 18:1	C 18:2	C 18:3		C 16:0	C 18:0	C 18:1	C 18:2	C 18:3		C 16:0	C 18:0	C 18:1	C 18:2	C 18:3		C 16:0	C 18:0	C 18:1	C 18:2	C 18:3
S10	175_25&10	Sample	117.828	43.4283	155.05	384.188	139.761	418.69		0.28142	0.103724	0.370322	0.917595	0.333806		0.290267	0.110156	0.388164	0.873539	0.313138		0.187943	0.0753738	0.250374	0.565909	0.214512		56.3828	22.6121	75.1121	169.773	64.3536
S10	175_25&10	Sample	120.462	47.3236	165.513	337.78	124.289	404.71		0.297651	0.116932	0.408966	0.834622	0.307107		0.410575	0.182598	0.486333	0.704562	0.243545		0.265626	0.122626	0.312683	0.456603	0.16696		79.6879	36.7879	93.805	136.981	50.0879
S10	175_25&10	Sample	120.184	45.2386	158.692	357.755	122.974	411.97		0.29173	0.10981	0.385204	0.8684	0.298502		0.443098	0.487473	0.881131	0.808439	0.318815		0.286626	0.321488	0.563269	0.523798	0.218391		85.9879	96.4464	168.981	157.139	65.5172
S11	175_25&10	Sample	162.012	77.7944	213.503	275.804	96.3133	417.35		0.388191	0.186401	0.511567	0.660845	0.230774
S11	175_25&10	Sample	166.4	77.1782	195.411	289.913	99.9498	405.76		0.410095	0.190206	0.481592	0.714494	0.246327
S11	175_25&10	Sample	176.479	69.7007	189.671	300.625	103.229	407.16		0.43344	0.171187	0.465839	0.738347	0.253535
S15	175_25&10	Sample	176.656	188.661	344.116	349.829	133.766	413.32		0.427406	0.456453	0.832564	0.846387	0.323639
S15	175_25&10	Sample	179.798	210.12	377.373	316.436	125.984	417.5		0.430654	0.503281	0.903887	0.757931	0.301758
S15	175_25&10	Sample	196.425	209.535	378.04	342.217	137.99	416.83		0.471234	0.502687	0.90694	0.820999	0.331046

## Sheet: FBL 181 bioreactor
																																			TABLE 6	Palmitic, stearic, oleic, linoleic, linolenic acids composition in Antarctic fungal species grown in bioreactor at different condition and culture media.
			AREA	AREA	AREA	AREA	AREA	AREA																												Fungi grown on S10, S11, S15 at temperature of 25 °C for 5 days and then cooled at 10 °C for other 3 days (25°C&10°C). Values expressed in mg/g of mycelial dry weight.
Substrate	Name	Type	16:0 Results	C 18:0 Results	C 18:1Results	C 18:2 Results	C 18:3 Results	C19:0 Results		C 16:0	C 18:0	C 18:1	C 18:2	C 18:3		C 16:0	C 18:0	C 18:1	C 18:2	C 18:3		C 16:0	C 18:0	C 18:1	C 18:2	C 18:3		C 16:0	C 18:0	C 18:1	C 18:2	C 18:3				C 16:0		C 18:0		C 18:1		C 18:2		C 18:3
S10	181_25&10	Sample	117.544	122.599	246.635	245.432	18.4361	405.52		0.289859	0.302325	0.608194	0.605228	0.0454628		0.281001	0.321837	0.645087	0.61402	0.0479241		0.18196	0.213448	0.413448	0.398034	0.0332929		54.5879	64.0343	124.034	119.41	9.98787		S10	181_25&10	54.8	0.3	64.6	0.8	124.6	0.8	120.4	1.4	10.2	0.3
S10	181_25&10	Sample	117.481	135.997	263.33	237.273	19.9105	408.51		0.287585	0.332909	0.644611	0.580826	0.0487394		0.482937	0.277015	0.734301	0.574467	0.0144657		0.31235	0.184212	0.470074	0.372448	0.010431		93.705	55.2636	141.022	111.734	3.12929		S11	181_25&10	94.2	0.7	55.9	0.9	141.8	1.1	112.3	0.8	3.2	0.1
S10	181_25&10	Sample	110.86	137.877	284.898	273.856	20.6936	417.46		0.265558	0.330277	0.682456	0.656005	0.0495703		0.416656	0.271492	0.719056	0.606426	0.0330626		0.269552	0.180609	0.460397	0.393121	0.0231381		80.8657	54.1828	138.119	117.936	6.94142		S15	181_25&10	80.3	0.8	53.9	0.4	137.2	1.3	117.3	0.9	6.8	0.2
S11	181_25&10	Sample	199.854	114.18	322.55	225.151	6.15568	414.26		0.482437	0.275624	0.778616	0.543502	0.0148595
S11	181_25&10	Sample	189.746	108.527	300.979	233.451	6.11505	412.38		0.460123	0.263172	0.729858	0.566108	0.0148287
S11	181_25&10	Sample	210.934	121.769	289.341	255.742	5.71199	416.66		0.50625	0.29225	0.69443	0.613791	0.013709
S15	181_25&10	Sample	164.722	112.532	317.359	249.861	13.0711	417.79		0.394271	0.269351	0.759614	0.598055	0.0312863
S15	181_25&10	Sample	177.38	119.287	288.906	266.021	14.106	415.04		0.42738	0.287411	0.696091	0.640952	0.033987
S15	181_25&10	Sample	177.194	106.617	290.196	240.058	14.0304	413.7		0.428316	0.257716	0.701464	0.580272	0.0339144
			[pA*s]	[pA*s]	[pA*s]	[pA*s]	[pA*s]	[pA*s]
Substrate	Name	Type	16:0 Results	C 18:0 Results	C 18:1Results	C 18:2 Results	C 18:3 Results	C19:0 Results		C 16:0	C 18:0	C 18:1	C 18:2	C 18:3		C 16:0	C 18:0	C 18:1	C 18:2	C 18:3		C 16:0	C 18:0	C 18:1	C 18:2	C 18:3		C 16:0	C 18:0	C 18:1	C 18:2	C 18:3
S10	181_25&10	Sample	118.728	141.99	284.463	256.65	19.9942	414.08		0.286728	0.342904	0.686976	0.619807	0.0482857		0.283191	0.327618	0.651028	0.624222	0.0499939		0.183374	0.217219	0.417219	0.404633	0.0347071		55.0121	65.1657	125.166	121.39	10.4121
S10	181_25&10	Sample	110.833	135.796	255.903	242.998	21.5161	408.71		0.271177	0.332255	0.626125	0.594549	0.0526439		0.488047	0.28352	0.742471	0.580297	0.0151556		0.31565	0.188455	0.475259	0.376219	0.0109024		94.695	56.5364	142.578	112.866	3.27071
S10	181_25&10	Sample	117.843	124.318	258.573	265.977	19.8185	404.03		0.291668	0.307696	0.639984	0.658311	0.049052		0.410815	0.268602	0.709401	0.599868	0.0316828		0.265781	0.178724	0.454269	0.388879	0.0221953		79.7343	53.6172	136.281	116.664	6.65858
S11	181_25&10	Sample	190.071	111.399	291.989	225.814	5.81075	405.18		0.469102	0.274937	0.720639	0.557318	0.0143412
S11	181_25&10	Sample	206.68	124.335	323.441	234.826	6.417	412.31		0.501274	0.301556	0.784461	0.569538	0.0155635
S11	181_25&10	Sample	201.485	111.836	294.747	250.563	6.35029	408.06		0.493764	0.274066	0.722314	0.614035	0.0155622
S15	181_25&10	Sample	163.803	111.561	283.654	234.354	12.9027	418.39		0.391507	0.266644	0.677966	0.560133	0.030839
S15	181_25&10	Sample	179.066	117.908	288.793	263.799	13.8603	415.72		0.430738	0.283624	0.694682	0.63456	0.0333405
S15	181_25&10	Sample	166.886	103.963	307.39	246.101	12.5586	406.84		0.4102	0.255537	0.755555	0.604909	0.0308687

## Sheet: Calibration Curve
		stock solution		dil 1	D1	D2	D3	D4	D5	D6	D7
				2.5	100	80	40	20	10	4	2
		mg/10 ml	mg/ml	mg/ml	mg/ml	mg/ml	mg/ml	mg/ml	mg/ml	mg/ml	mg/ml
	C16 palmitic	7	0.7	0.28	0.007	0.00875	0.0175	0.035	0.07	0.175	0.35
	C19 I.S.		0.624	0.624	0.624	0.624	0.624	0.624	0.624	0.624	0.624
	C18:0 stearic	5	0.5	0.2	0.005	0.00625	0.0125	0.025	0.05	0.125	0.25
	C18:1 oleic	18	1.8	0.72	0.018	0.0225	0.045	0.09	0.18	0.45	0.9
	C18:2 linoleic	36	3.6	1.44	0.036	0.045	0.09	0.18	0.36	0.9	1.8
	C18:3 linolenic	34	3.4	1.36	0.034	0.0425	0.085	0.17	0.34	0.85	1.7
	tot	100	10	4	0.1	0.125	0.25	0.5	1	2.5	5
	mg/ml
	100	80	40	20	10	4	2
Normalized areas	D1	D2	D3	D4	D5	D6	D7
C16 palmitic 5.388	0.00712747	0.0118326	0.0285588	0.0500644	0.11379	0.285512	0.53563
C19 I.S. 6.772	1	1	1	1	1	1	1						Concentration (mg/mL)	Normalized areas
C18:0 stearic 8.627	0.00237582	0.0307649	0.0214191	0.0357603	0.0829719	0.206465	0.384615						0.007	0.00712747
C18:1 oleic 9.186	0.0166308	0.0638963	0.071397	0.128737	0.296328	0.743275	1.41104						0.00875	0.0118326
C18:2 linoleic 10.427	0.0308857	0.0591632	0.138034	0.250322	0.580803	1.46059	2.74422						0.0175	0.0285588
C18:3 linolenic 12.412	0.0285099	0.0591632	0.133274	0.238402	0.549985	1.38509	2.60028						0.035	0.0500644
													0.07	0.11379
													0.175	0.285512
													0.35	0.53563
													Concentration (mg/mL)	Normalized areas
													0.005	0.00237582
													0.00625	0.0307649
													0.0125	0.0214191
													0.025	0.0357603
													0.05	0.0829719
													0.125	0.206465
													0.25	0.384615
													Concentration (mg/mL)	Normalized areas
													0.018	0.0166308
													0.0225	0.0638963
													0.045	0.071397
													0.09	0.128737
													0.18	0.296328
													0.45	0.743275
													0.9	1.41104
													Concentration (mg/mL)	Normalized areas
													0.036	0.0308857
													0.045	0.0591632
													0.09	0.138034
													0.18	0.250322
													0.36	0.580803
													0.9	1.46059
													1.8	2.74422
													Concentration (mg/mL)	Normalized areas
													0.034	0.0285099
													0.045	0.0591632
													0.09	0.133274
													0.18	0.238402
													0.36	0.549985
													0.9	1.38509
													1.8	2.60028
